# Supplementary material for: Adaptable Phosphate Networks towards Robust, Reprocessable, Weldable, and Alertable-Yet-Extinguishable Epoxy Vitrimer
Source: Research (Wash D C). 2022 Oct 6;2022:9846940. doi: 10.34133/2022/9846940 (PMC9575472; doi:10.34133/2022/9846940)
Supplement: Supplementary Materials — Figure S1: the characteristic of [Bmim]DPPOO: digital photograph at room temperature (a). 1H NMR spectrum (b). FT-IR spectrum (c). 31P NMR spectra (d). Figure S2: curing behaviors: nonisothermal DSC curves at various heating rates (5, 10, 15, and 20°C·min−1) for 5% vitrimer, 10% vitrimer, and 15% vitrimer (a). Plots of ln (β/Tp2) and lnβ against 1/Tp (b). Evolution of the rheological parameters during the isothermal curing process at 180°C for 5% vitrimer, 10% vitrimer, and 15% vitrimer (c). Figure S3: high-resolution XPS spectra for 15% vitrimer of N 1 s (a) and P 2p (b). Figure S4: digital images of EVs cured with various ratios of [Bmim]DPPOO: pale yellow for 5% vitrimer, orange for 10% vitrimer, and dark brown for 15% vitrimer (a). Swelling experiments using typical solvents on 15% vitrimer (b). Figure S5: stress relaxation curves at various temperatures for 15% vitrimer (a). Linear regression results of natural logarithm relaxation time ln(τ) versus reciprocal of temperature 1000/T Arrhenius plots (b). Figure S6: the multiple reprocessing of 15% vitrimer from the third time to the sixth time. Figure S7: the reprocessed 5% vitrimer from the ground powder. Figure S8: TGA results of the original and reprocessed 10% vitrimer under N2 atmosphere. Figure S9: Tgs of EVs cured with different proportions of [Bmim]DPPOO during in DSC heating scan. Figure S10: the MS analysis of the ring-opening product β-hydroxy phosphate and the transesterification products. Figure S11: the stress-strain curves of the original and the self-healed EVs. Scheme S1: curing process and primary structures of the cured EVs. Table S1: swelling ratio of 15% vitrimer in various solvents. Table S2: the summarized thermogravimetric data of the EVs and DDM/EP. Table S3: thermal-mechanical behaviors of the EVs in DMA tests. Table S4: cone calorimetric results of DDM/EP, 10% vitrimer, and 15% vitrimer. Table S5: the corresponding parameters in calculating Tv. Table S6: the summarized data for the orig [file 9846940.f1.zip]

Archive with 2 entries (2 files):
- RESEARCH-D-22-00739 - Supplementary Materials.docx
- Video - S1- Fire Alarm Process (2X) .mp4
